# Supplementary material for: Combined Striatal Dopaminergic and Cardiac Sympathetic Imaging in Parkinson’s Disease
Source: Brain Sci. 2026 Apr 30;16(5):484. doi: 10.3390/brainsci16050484 (PMC13204103; doi:10.3390/brainsci16050484)
Supplement: Supplementary file 1 [file brainsci-16-00484-s001.zip]

Archive with 1 entries (1 files):
- brainsci-4096505-supplementary.pdf
